# Supplementary material for: Diagnostic Performance of Circulating miRNAs and Extracellular Vesicles in Acute Ischemic Stroke
Source: Int J Mol Sci. 2022 Apr 20;23(9):4530. doi: 10.3390/ijms23094530 (PMC9102701; doi:10.3390/ijms23094530)
Supplement: Supplementary file 1 [file ijms-23-04530-s001.zip]

Archive with 1 entries (1 files):
- ijms-1616774-supplementary.pdf
